# Supplementary material for: Stereospecific Assembly of Triply Chiral Pseudopeptidic Cages Through Dynamic Dual Chirality Transfer
Source: Angew Chem Int Ed Engl. 2026 Jan 28;65(11):e25964. doi: 10.1002/anie.202525964 (PMC12970502; doi:10.1002/anie.202525964)
Supplement: Supplementary file 2 — Supporting File 2: anie71315‐sup‐0002‐SuppMat.pdb. [file ANIE-65-e25964-s002.pdb]

HEADER    CSD ENTRY cjm881alt_jbb72
CRYST1  13.8986  16.7254  24.3794  90.00 101.56  90.00       P21
SCALE1      0.071950  0.000000  0.014717       0.000000
SCALE2      0.000000  0.059789  0.000000       0.000000
SCALE3      0.000000  0.000000  0.041868       0.000000
HETATM    1 Fe1  UNK     1       8.147   9.007  17.635  1.00  2.52          FE  
ANISOU    1 Fe1  UNK     1      368    279    311    -38    -97     20      FE  
HETATM    2  O1  UNK     1      10.244   0.378  17.173  1.00  6.31           O  
ANISOU    2  O1  UNK     1     1196    390    810    165     -2     40       O  
HETATM    3  O2  UNK     1       4.485  16.981  17.422  1.00  5.96           O  
ANISOU    3  O2  UNK     1      945    440    880     -2   -211     60       O  
HETATM    4  O4  UNK     1      10.857   4.130  24.428  1.00  4.15           O  
ANISOU    4  O4  UNK     1      580    530    468     92   -111    178       O  
HETATM    5  O5  UNK     1       4.051   2.012  20.690  1.00  4.41           O  
ANISOU    5  O5  UNK     1      514    450    710   -142    -72     55       O  
HETATM    6  O6  UNK     1      11.730  16.199  14.150  1.00  6.42           O  
ANISOU    6  O6  UNK     1     1010    600    830   -149     96    180       O  
HETATM    7  N1  UNK     1       8.721   1.811  20.931  1.00  4.20           N  
ANISOU    7  N1  UNK     1      537    420    640    -63    -29    160       N  
HETATM    8  H1  UNK     1       8.739   2.706  20.485  1.00  5.05           H  
HETATM    9  N2  UNK     1      10.465   2.281  18.363  1.00  5.33           N  
ANISOU    9  N2  UNK     1      674    630    720    -78     88    -20       N  
HETATM   10  H2  UNK     1      10.413   3.160  18.343  1.00  6.40           H  
HETATM   11  N3  UNK     1       9.277   3.666  16.337  1.00  4.59           N  
ANISOU   11  N3  UNK     1      625    330    790    -37   -131    -70       N  
HETATM   12  N4  UNK     1       7.390   7.389  16.817  1.00  2.72           N  
ANISOU   12  N4  UNK     1      431    310    291    -54    -83     10       N  
HETATM   13  N5  UNK     1       6.366   9.731  17.137  1.00  2.67           N  
ANISOU   13  N5  UNK     1      389    340    286    -58   -119     43       N  
HETATM   14  N6  UNK     1       4.907  13.484  18.046  1.00  3.94           N  
ANISOU   14  N6  UNK     1      538    420    540    -27   -123     30       N  
HETATM   15  N7  UNK     1       6.171  15.591  16.956  1.00  4.90           N  
ANISOU   15  N7  UNK     1      670    470    720    -47   -106    180       N  
HETATM   16  H7  UNK     1       6.516  14.788  17.064  1.00  5.84           H  
HETATM   17  N8  UNK     1       7.121  15.707  13.796  1.00  5.54           N  
ANISOU   17  N8  UNK     1      754    650    700   -102   -184    200       N  
HETATM   18  H8A UNK     1       7.264  14.833  14.260  0.76  6.63           H  
HETATM   19  N10 UNK     1       7.296  10.773  12.454  1.00  5.48           N  
ANISOU   19  N10 UNK     1      753    820    510     -4   -288    120       N  
HETATM   20  N11 UNK     1       9.058   9.353  15.925  1.00  2.81           N  
ANISOU   20  N11 UNK     1      439    320    309    -79    -80      7       N  
HETATM   21  N12 UNK     1       9.895   8.221  18.075  1.00  2.56           N  
ANISOU   21  N12 UNK     1      360    294    319    -55    -69    -10       N  
HETATM   22  N13 UNK     1      10.943   6.408  21.654  1.00  2.98           N  
ANISOU   22  N13 UNK     1      433    320    380     14    -92     42       N  
HETATM   23  N14 UNK     1       9.500   4.424  22.636  1.00  3.72           N  
ANISOU   23  N14 UNK     1      484    440    490    -67    -88    120       N  
HETATM   24  H14 UNK     1       9.323   4.907  21.922  1.00  4.50           H  
HETATM   25  N15 UNK     1       5.898   2.999  19.853  1.00  3.79           N  
ANISOU   25  N15 UNK     1      509    390    540    -78    -27     30       N  
HETATM   26  H15 UNK     1       6.282   3.751  19.610  1.00  4.58           H  
HETATM   27  N16 UNK     1       5.112   5.456  20.516  1.00  3.32           N  
ANISOU   27  N16 UNK     1      423    390    450    -57   -101     34       N  
HETATM   28  N17 UNK     1       7.405   8.696  19.423  1.00  2.48           N  
ANISOU   28  N17 UNK     1      327    280    335     -3   -110      3       N  
HETATM   29  N18 UNK     1       8.717  10.686  18.472  1.00  2.65           N  
ANISOU   29  N18 UNK     1      381    246    380    -48   -127      2       N  
HETATM   30  N19 UNK     1      10.834  13.730  16.608  1.00  3.95           N  
ANISOU   30  N19 UNK     1      549    380    570    -65    -25     70       N  
HETATM   31  N20 UNK     1      10.101  14.661  14.219  1.00  5.57           N  
ANISOU   31  N20 UNK     1      756    760    600   -157    -51    220       N  
HETATM   32  H20 UNK     1       9.774  13.947  14.616  1.00  6.71           H  
HETATM   33  C1  UNK     1       9.639   0.881  20.190  1.00  4.93           C  
ANISOU   33  C1  UNK     1      663    610    600    104      0     90       C  
HETATM   34  H1A UNK     1       9.137   0.433  19.465  1.00  5.92           H  
HETATM   35  H1B UNK     1       9.969   0.183  20.811  1.00  5.92           H  
HETATM   36  C2  UNK     1      10.818   1.631  19.600  1.00  6.20           C  
ANISOU   36  C2  UNK     1      595   1040    720     53     26    -60       C  
HETATM   37  H2A UNK     1      11.133   2.310  20.249  1.00  7.50           H  
HETATM   38  H2B UNK     1      11.562   0.998  19.438  1.00  7.50           H  
HETATM   39  C3  UNK     1      10.220   1.602  17.257  1.00  4.61           C  
ANISOU   39  C3  UNK     1      530    510    710     14      8     30       C  
HETATM   40  C4  UNK     1       9.942   2.422  16.022  1.00  4.52           C  
ANISOU   40  C4  UNK     1      646    370    700     33     30     40       C  
HETATM   41  H4A UNK     1       9.332   1.889  15.435  0.66  5.37           H  
HETATM   42  C5  UNK     1      11.268   2.658  15.241  0.66  5.69           C  
ANISOU   42  C5  UNK     1      755    702    706    -20     36     50       C  
HETATM   43  H5A UNK     1      11.947   3.061  15.838  0.66  6.87           H  
HETATM   44  H5B UNK     1      11.621   1.797  14.901  0.66  6.87           H  
HETATM   45  C6  UNK     1      10.959   3.603  14.073  0.66  5.69           C  
ANISOU   45  C6  UNK     1      755    702    706    -20     36     50       C  
HETATM   46  C7  UNK     1      10.488   3.044  12.891  0.66  5.69           C  
ANISOU   46  C7  UNK     1      755    702    706    -20     36     50       C  
HETATM   47  H7A UNK     1      10.401   2.102  12.812  0.66  6.87           H  
HETATM   48  C8  UNK     1      10.142   3.865  11.823  0.66  5.69           C  
ANISOU   48  C8  UNK     1      755    702    706    -20     36     50       C  
HETATM   49  H8  UNK     1       9.820   3.483  11.016  0.66  6.87           H  
HETATM   50  C9  UNK     1      10.267   5.245  11.938  0.66  5.69           C  
ANISOU   50  C9  UNK     1      755    702    706    -20     36     50       C  
HETATM   51  H9  UNK     1      10.031   5.805  11.209  0.66  6.87           H  
HETATM   52  C10 UNK     1      10.738   5.804  13.120  0.66  5.69           C  
ANISOU   52  C10 UNK     1      755    702    706    -20     36     50       C  
HETATM   53  H10 UNK     1      10.825   6.746  13.199  0.66  6.87           H  
HETATM   54  C11 UNK     1      11.084   4.982  14.188  0.66  5.69           C  
ANISOU   54  C11 UNK     1      755    702    706    -20     36     50       C  
HETATM   55  H11 UNK     1      11.406   5.365  14.996  0.66  6.87           H  
HETATM   56  C12 UNK     1       8.200   3.917  15.740  1.00  3.83           C  
ANISOU   56  C12 UNK     1      644    360    450    -82    -92    -50       C  
HETATM   57  H12 UNK     1       7.854   3.263  15.144  1.00  4.58           H  
HETATM   58  C13 UNK     1       7.451   5.155  15.910  1.00  3.40           C  
ANISOU   58  C13 UNK     1      541    320    430    -80    -68    -10       C  
HETATM   59  C14 UNK     1       6.195   5.327  15.394  1.00  4.26           C  
ANISOU   59  C14 UNK     1      628    430    560   -131   -217   -110       C  
HETATM   60 H14A UNK     1       5.789   4.630  14.893  1.00  5.13           H  
HETATM   61  C15 UNK     1       5.520   6.505  15.597  1.00  4.03           C  
ANISOU   61  C15 UNK     1      480    490    560     -6   -186   -120       C  
HETATM   62 H15A UNK     1       4.647   6.621  15.243  1.00  4.90           H  
HETATM   63  C16 UNK     1       6.118   7.518  16.316  1.00  3.10           C  
ANISOU   63  C16 UNK     1      446    380    350    -47   -106    -20       C  
HETATM   64  C17 UNK     1       8.023   6.219  16.626  1.00  3.09           C  
ANISOU   64  C17 UNK     1      493    290    390    -45    -99     20       C  
HETATM   65  H17 UNK     1       8.892   6.106  16.992  1.00  3.71           H  
HETATM   66  C18 UNK     1       5.515   8.806  16.616  1.00  3.08           C  
ANISOU   66  C18 UNK     1      410    390    370    -27    -98    -20       C  
HETATM   67  C19 UNK     1       4.165   9.107  16.414  1.00  4.37           C  
ANISOU   67  C19 UNK     1      460    510    690    -53   -202   -140       C  
HETATM   68  H19 UNK     1       3.584   8.461  16.030  1.00  5.21           H  
HETATM   69  C20 UNK     1       3.691  10.321  16.767  1.00  4.51           C  
ANISOU   69  C20 UNK     1      363    640    710      6   -145   -130       C  
HETATM   70 H20A UNK     1       2.767  10.518  16.666  1.00  5.37           H  
HETATM   71  C21 UNK     1       4.551  11.281  17.276  1.00  3.52           C  
ANISOU   71  C21 UNK     1      488    430    420    -27   -116    -20       C  
HETATM   72  C22 UNK     1       5.892  10.920  17.434  1.00  3.00           C  
ANISOU   72  C22 UNK     1      450    320    370    -81   -145     20       C  
HETATM   73  H22 UNK     1       6.496  11.571  17.773  1.00  3.63           H  
HETATM   74  C23 UNK     1       4.097  12.629  17.656  1.00  3.61           C  
ANISOU   74  C23 UNK     1      463    450    460     33   -135    -10       C  
HETATM   75  H23 UNK     1       3.174  12.846  17.603  1.00  4.34           H  
HETATM   76  C24 UNK     1       4.407  14.787  18.430  1.00  4.17           C  
ANISOU   76  C24 UNK     1      525    410    650     12   -102    -10       C  
HETATM   77  H24 UNK     1       3.412  14.804  18.324  1.00  4.97           H  
HETATM   78  C25 UNK     1       4.764  15.098  19.865  1.00  4.46           C  
ANISOU   78  C25 UNK     1      606    390    700    -74   -153     60       C  
HETATM   79 H25A UNK     1       4.548  16.047  20.048  1.00  5.37           H  
HETATM   80 H25B UNK     1       5.741  14.986  19.981  1.00  5.37           H  
HETATM   81  C26 UNK     1       4.046  14.225  20.896  1.00  4.18           C  
ANISOU   81  C26 UNK     1      558    440    590    -96   -202    -30       C  
HETATM   82  C27 UNK     1       2.881  14.680  21.502  1.00  4.87           C  
ANISOU   82  C27 UNK     1      681    530    640     71    -49    -50       C  
HETATM   83  H27 UNK     1       2.551  15.548  21.306  1.00  5.84           H  
HETATM   84  C28 UNK     1       2.198  13.862  22.395  1.00  5.74           C  
ANISOU   84  C28 UNK     1      700    930    550    -29    -10   -110       C  
HETATM   85  H28 UNK     1       1.401  14.173  22.809  1.00  6.87           H  
HETATM   86  C29 UNK     1       2.680  12.591  22.683  1.00  5.92           C  
ANISOU   86  C29 UNK     1      870    700    680    -92    -57    100       C  
HETATM   87  H29 UNK     1       2.213  12.032  23.293  1.00  7.11           H  
HETATM   88  C30 UNK     1       3.845  12.136  22.077  1.00  6.83           C  
ANISOU   88  C30 UNK     1      684    950    960    102    -13    350       C  
HETATM   89  H30 UNK     1       4.175  11.267  22.273  1.00  8.21           H  
HETATM   90  C31 UNK     1       4.529  12.954  21.184  1.00  5.62           C  
ANISOU   90  C31 UNK     1      617    670    850     78    -41    170       C  
HETATM   91  H31 UNK     1       5.325  12.643  20.770  1.00  6.71           H  
HETATM   92  C32 UNK     1       5.032  15.864  17.534  1.00  4.58           C  
ANISOU   92  C32 UNK     1      711    410    620    -39   -147     40       C  
HETATM   93  C33 UNK     1       6.882  16.541  16.156  1.00  5.59           C  
ANISOU   93  C33 UNK     1      833    610    680   -178    -68    170       C  
HETATM   94 H33A UNK     1       7.842  16.301  16.156  1.00  6.71           H  
HETATM   95 H33B UNK     1       6.796  17.435  16.573  1.00  6.71           H  
HETATM   96  C34 UNK     1       6.400  16.622  14.728  1.00  5.46           C  
ANISOU   96  C34 UNK     1      726    530    820    -20   -127    250       C  
HETATM   97 H34A UNK     1       5.434  16.403  14.704  1.00  6.55           H  
HETATM   98 H34B UNK     1       6.506  17.552  14.407  1.00  6.55           H  
HETATM   99  N9  UNK     1       5.997  12.999  12.475  0.76  5.71           N  
ANISOU   99  N9  UNK     1      770    720    680     35   -272     80       N  
HETATM  100  H9A UNK     1       6.453  12.625  13.129  0.76  6.87           H  
HETATM  101  C35 UNK     1       6.373  15.449  12.511  0.76  5.20           C  
ANISOU  101  C35 UNK     1      724    720    530    -31   -170    250       C  
HETATM  102 H35A UNK     1       7.012  15.191  11.801  0.76  6.24           H  
HETATM  103 H35B UNK     1       5.910  16.275  12.225  0.76  6.24           H  
HETATM  104  C36 UNK     1       5.345  14.325  12.714  0.76  5.56           C  
ANISOU  104  C36 UNK     1      682    630    800    -55   -245    120       C  
HETATM  105 H36A UNK     1       4.986  14.361  13.635  0.76  6.63           H  
HETATM  106 H36B UNK     1       4.591  14.445  12.082  0.76  6.63           H  
HETATM  107  C37 UNK     1       5.905  12.347  11.274  0.76  7.25           C  
ANISOU  107  C37 UNK     1     1025    880    850     78   -531     20       C  
HETATM  108  O3  UNK     1       5.516  13.024  10.256  0.76  8.28           O  
ANISOU  108  O3  UNK     1      967   1430    750    126   -327    480       O  
HETATM  109  C38 UNK     1       6.610  11.012  11.159  0.76  6.27           C  
ANISOU  109  C38 UNK     1      971    860    550      8   -419    110       C  
HETATM  110  H38 UNK     1       7.249  10.995  10.392  0.76  7.58           H  
HETATM  111  C39 UNK     1       5.486   9.930  11.004  0.76  7.12           C  
ANISOU  111  C39 UNK     1      914    970    820    102   -484   -150       C  
HETATM  112 H39A UNK     1       4.916   9.930  11.813  0.76  8.53           H  
HETATM  113 H39B UNK     1       4.916  10.158  10.228  0.76  8.53           H  
HETATM  114  C40 UNK     1       6.091   8.510  10.801  0.76  7.24           C  
ANISOU  114  C40 UNK     1      792   1010    950     -8    -21    -60       C  
HETATM  115  C41 UNK     1       6.506   7.732  11.876  0.76  7.24           C  
ANISOU  115  C41 UNK     1      792   1010    950     -8    -21    -60       C  
HETATM  116  H41 UNK     1       6.444   8.071  12.760  0.76  8.69           H  
HETATM  117  C42 UNK     1       7.016   6.458  11.654  0.76  7.24           C  
ANISOU  117  C42 UNK     1      792   1010    950     -8    -21    -60       C  
HETATM  118  H42 UNK     1       7.299   5.925  12.388  0.76  8.69           H  
HETATM  119  C43 UNK     1       7.108   5.961  10.359  0.76  7.24           C  
ANISOU  119  C43 UNK     1      792   1010    950     -8    -21    -60       C  
HETATM  120  H43 UNK     1       7.455   5.089  10.208  0.76  8.69           H  
HETATM  121  C44 UNK     1       6.691   6.739   9.284  0.76  7.24           C  
ANISOU  121  C44 UNK     1      792   1010    950     -8    -21    -60       C  
HETATM  122  H44 UNK     1       6.755   6.399   8.400  0.76  8.69           H  
HETATM  123  C45 UNK     1       6.183   8.013   9.506  0.76  7.24           C  
ANISOU  123  C45 UNK     1      792   1010    950     -8    -21    -60       C  
HETATM  124  H45 UNK     1       5.899   8.545   8.772  0.76  8.69           H  
HETATM  125  C46 UNK     1       8.490  10.417  12.389  1.00  5.68           C  
ANISOU  125  C46 UNK     1      720   1010    430     -6    -98    180       C  
HETATM  126  H46 UNK     1       8.941  10.428  11.554  1.00  6.79           H  
HETATM  127  C47 UNK     1       9.211   9.973  13.607  1.00  4.53           C  
ANISOU  127  C47 UNK     1      611    690    420    -51   -137    150       C  
HETATM  128  C48 UNK     1      10.522   9.614  13.593  1.00  5.02           C  
ANISOU  128  C48 UNK     1      606    860    440    -31     53    200       C  
HETATM  129  H48 UNK     1      11.025   9.686  12.789  1.00  6.00           H  
HETATM  130  C49 UNK     1      11.130   9.139  14.744  1.00  4.77           C  
ANISOU  130  C49 UNK     1      541    830    440    -78    -19     80       C  
HETATM  131  H49 UNK     1      12.056   8.928  14.750  1.00  5.76           H  
HETATM  132  C50 UNK     1      10.363   8.978  15.892  1.00  3.33           C  
ANISOU  132  C50 UNK     1      456    460    350   -100    -30     40       C  
HETATM  133  C51 UNK     1       8.507   9.853  14.814  1.00  3.67           C  
ANISOU  133  C51 UNK     1      464    500    430    -59   -108     90       C  
HETATM  134  H51 UNK     1       7.602  10.139  14.843  1.00  4.42           H  
HETATM  135  C52 UNK     1      10.853   8.383  17.133  1.00  3.29           C  
ANISOU  135  C52 UNK     1      411    460    380    -20    -77      0       C  
HETATM  136  C53 UNK     1      12.164   7.996  17.348  1.00  4.62           C  
ANISOU  136  C53 UNK     1      435    830    490    -31     32    200       C  
HETATM  137  H53 UNK     1      12.820   8.126  16.672  1.00  5.53           H  
HETATM  138  C54 UNK     1      12.510   7.421  18.559  1.00  4.33           C  
ANISOU  138  C54 UNK     1      405    730    510     80    -74    110       C  
HETATM  139  H54 UNK     1      13.411   7.177  18.737  1.00  5.21           H  
HETATM  140  C55 UNK     1      11.533   7.210  19.498  1.00  3.18           C  
ANISOU  140  C55 UNK     1      429    370    410     -8    -73    -10       C  
HETATM  141  C56 UNK     1      10.247   7.632  19.227  1.00  2.61           C  
ANISOU  141  C56 UNK     1      380    270    340    -19    -46     11       C  
HETATM  142  H56 UNK     1       9.578   7.500  19.889  1.00  3.08           H  
HETATM  143  C57 UNK     1      11.850   6.625  20.821  1.00  3.25           C  
ANISOU  143  C57 UNK     1      354    440    440     98    -95     70       C  
HETATM  144  H57 UNK     1      12.751   6.411  21.038  1.00  3.87           H  
HETATM  145  C58 UNK     1      11.331   5.971  22.995  1.00  3.25           C  
ANISOU  145  C58 UNK     1      425    410    400     69    -87     60       C  
HETATM  146  H58 UNK     1      12.311   5.777  23.020  1.00  3.87           H  
HETATM  147  C59 UNK     1      10.995   7.117  23.976  1.00  3.62           C  
ANISOU  147  C59 UNK     1      506    480    390     80    -29     60       C  
HETATM  148 H59A UNK     1      10.012   7.233  24.006  1.00  4.34           H  
HETATM  149 H59B UNK     1      11.293   6.855  24.883  1.00  4.34           H  
HETATM  150  C60 UNK     1      11.623   8.425  23.622  1.00  3.60           C  
ANISOU  150  C60 UNK     1      458    470    440     63    -19    -60       C  
HETATM  151  C61 UNK     1      12.804   8.864  24.215  1.00  3.96           C  
ANISOU  151  C61 UNK     1      524    500    480     59    -57     60       C  
HETATM  152  H61 UNK     1      13.233   8.320  24.864  1.00  4.74           H  
HETATM  153  C62 UNK     1      13.364  10.085  23.873  1.00  4.84           C  
ANISOU  153  C62 UNK     1      508    690    640    -22    -59   -140       C  
HETATM  154  H62 UNK     1      14.164  10.372  24.295  1.00  5.76           H  
HETATM  155  C63 UNK     1      12.769  10.887  22.930  1.00  4.66           C  
ANISOU  155  C63 UNK     1      661    440    670     -4     47    -30       C  
HETATM  156  H63 UNK     1      13.153  11.725  22.701  1.00  5.61           H  
HETATM  157  C64 UNK     1      11.631  10.473  22.330  1.00  4.50           C  
ANISOU  157  C64 UNK     1      668    400    640    147    -19     30       C  
HETATM  158  H64 UNK     1      11.224  11.020  21.669  1.00  5.45           H  
HETATM  159  C65 UNK     1      11.054   9.279  22.667  1.00  3.88           C  
ANISOU  159  C65 UNK     1      453    500    520     67    -65    -30       C  
HETATM  160  H65 UNK     1      10.246   9.022  22.240  1.00  4.66           H  
HETATM  161  C66 UNK     1      10.551   4.750  23.424  1.00  3.58           C  
ANISOU  161  C66 UNK     1      491    430    440     94    -49     90       C  
HETATM  162  C67 UNK     1       8.658   3.283  22.961  1.00  4.38           C  
ANISOU  162  C67 UNK     1      566    580    520    -90    -35    140       C  
HETATM  163 H67A UNK     1       7.741   3.456  22.632  1.00  5.21           H  
HETATM  164 H67B UNK     1       8.614   3.183  23.944  1.00  5.21           H  
HETATM  165  C68 UNK     1       9.174   1.965  22.342  1.00  4.31           C  
ANISOU  165  C68 UNK     1      558    490    590    -27    -49    230       C  
HETATM  166 H68A UNK     1      10.164   1.955  22.372  1.00  5.13           H  
HETATM  167 H68B UNK     1       8.844   1.202  22.878  1.00  5.13           H  
HETATM  168  C69 UNK     1       7.309   1.266  20.883  1.00  4.46           C  
ANISOU  168  C69 UNK     1      556    350    790    -88     12     80       C  
HETATM  169 H69A UNK     1       6.810   1.575  21.682  1.00  5.37           H  
HETATM  170 H69B UNK     1       7.336   0.277  20.902  1.00  5.37           H  
HETATM  171  C70 UNK     1       6.581   1.738  19.607  1.00  4.21           C  
ANISOU  171  C70 UNK     1      529    470    600    -78    -31    -20       C  
HETATM  172 H70A UNK     1       7.235   1.853  18.874  1.00  5.05           H  
HETATM  173 H70B UNK     1       5.922   1.053  19.328  1.00  5.05           H  
HETATM  174  C71 UNK     1       4.704   3.036  20.436  1.00  3.57           C  
ANISOU  174  C71 UNK     1      468    400    490   -108   -151     30       C  
HETATM  175  C72 UNK     1       4.160   4.389  20.792  1.00  3.43           C  
ANISOU  175  C72 UNK     1      443    400    460    -74    -60     60       C  
HETATM  176  H72 UNK     1       3.931   4.401  21.766  1.00  4.11           H  
HETATM  177  C73 UNK     1       2.879   4.698  19.968  1.00  4.28           C  
ANISOU  177  C73 UNK     1      455    550    620   -110   -157     40       C  
HETATM  178 H73A UNK     1       3.094   4.680  19.002  1.00  5.13           H  
HETATM  179 H73B UNK     1       2.196   4.004  20.144  1.00  5.13           H  
HETATM  180  C74 UNK     1       2.329   6.048  20.335  1.00  4.55           C  
ANISOU  180  C74 UNK     1      368    620    740    -35   -162     20       C  
HETATM  181  C75 UNK     1       2.533   7.143  19.505  1.00  5.63           C  
ANISOU  181  C75 UNK     1      589    710    840    171   -100    110       C  
HETATM  182  H75 UNK     1       2.944   7.027  18.656  1.00  6.79           H  
HETATM  183  C76 UNK     1       2.137   8.411  19.915  1.00  7.07           C  
ANISOU  183  C76 UNK     1      788    580   1320    165    -76    240       C  
HETATM  184  H76 UNK     1       2.276   9.160  19.349  1.00  8.53           H  
HETATM  185  C77 UNK     1       1.535   8.582  21.158  1.00  7.59           C  
ANISOU  185  C77 UNK     1      694    840   1350    288      0   -210       C  
HETATM  186  H77 UNK     1       1.264   9.447  21.439  1.00  9.08           H  
HETATM  187  C78 UNK     1       1.331   7.485  21.988  1.00  7.24           C  
ANISOU  187  C78 UNK     1      582    960   1210     78     59   -180       C  
HETATM  188  H78 UNK     1       0.920   7.602  22.836  1.00  8.69           H  
HETATM  189  C79 UNK     1       1.728   6.219  21.576  1.00  5.47           C  
ANISOU  189  C79 UNK     1      429    750    900     37     30     20       C  
HETATM  190  H79 UNK     1       1.588   5.469  22.143  1.00  6.55           H  
HETATM  191  C80 UNK     1       5.320   6.331  21.394  1.00  3.17           C  
ANISOU  191  C80 UNK     1      423    370    410     -8    -32     40       C  
HETATM  192  H80 UNK     1       4.938   6.237  22.259  1.00  3.79           H  
HETATM  193  C81 UNK     1       6.155   7.503  21.079  1.00  2.82           C  
ANISOU  193  C81 UNK     1      381    330    360     -1    -76     10       C  
HETATM  194  C82 UNK     1       6.348   8.538  21.989  1.00  3.27           C  
ANISOU  194  C82 UNK     1      462    410    370     -6    -21    -20       C  
HETATM  195  H82 UNK     1       6.001   8.474  22.872  1.00  3.87           H  
HETATM  196  C83 UNK     1       7.052   9.669  21.591  1.00  3.16           C  
ANISOU  196  C83 UNK     1      470    360    370    -14    -65    -80       C  
HETATM  197  H83 UNK     1       7.176  10.392  22.194  1.00  3.79           H  
HETATM  198  C84 UNK     1       7.572   9.731  20.314  1.00  2.61           C  
ANISOU  198  C84 UNK     1      360    250    380      0   -126    -10       C  
HETATM  199  C85 UNK     1       6.707   7.630  19.814  1.00  2.61           C  
ANISOU  199  C85 UNK     1      322    280    390    -25    -96     12       C  
HETATM  200  H85 UNK     1       6.581   6.921  19.194  1.00  3.16           H  
HETATM  201  C86 UNK     1       8.321  10.855  19.771  1.00  2.74           C  
ANISOU  201  C86 UNK     1      361    350    330    -21    -79     27       C  
HETATM  202  C87 UNK     1       8.634  12.009  20.477  1.00  3.22           C  
ANISOU  202  C87 UNK     1      503    340    380    -47    -97    -20       C  
HETATM  203  H87 UNK     1       8.334  12.118  21.372  1.00  3.87           H  
HETATM  204  C88 UNK     1       9.385  13.002  19.865  1.00  3.40           C  
ANISOU  204  C88 UNK     1      470    340    480    -49   -129    -60       C  
HETATM  205  H88 UNK     1       9.634  13.783  20.347  1.00  4.11           H  
HETATM  206  C89 UNK     1       9.769  12.840  18.540  1.00  3.20           C  
ANISOU  206  C89 UNK     1      456    290    470    -50   -144      0       C  
HETATM  207  C90 UNK     1       9.406  11.661  17.897  1.00  3.00           C  
ANISOU  207  C90 UNK     1      408    330    400      3    -97     50       C  
HETATM  208  H90 UNK     1       9.668  11.549  16.992  1.00  3.63           H  
HETATM  209  C91 UNK     1      10.599  13.845  17.837  1.00  3.48           C  
ANISOU  209  C91 UNK     1      481    340    500    -73    -82    -40       C  
HETATM  210  H91 UNK     1      10.955  14.583  18.318  1.00  4.18           H  
HETATM  211  C92 UNK     1      11.755  14.677  16.003  1.00  4.62           C  
ANISOU  211  C92 UNK     1      687    490    580   -125     -6     60       C  
HETATM  212  H92 UNK     1      11.939  15.421  16.645  1.00  5.53           H  
HETATM  213  C93 UNK     1      13.054  13.941  15.693  1.00  5.21           C  
ANISOU  213  C93 UNK     1      668    670    640    -73    135    -40       C  
HETATM  214 H93A UNK     1      12.880  13.249  15.007  1.00  6.24           H  
HETATM  215 H93B UNK     1      13.709  14.582  15.315  1.00  6.24           H  
HETATM  216  C94 UNK     1      13.649  13.292  16.906  1.00  4.78           C  
ANISOU  216  C94 UNK     1      436    760    620    -37     67   -120       C  
HETATM  217  C95 UNK     1      13.734  11.907  16.977  1.00  6.17           C  
ANISOU  217  C95 UNK     1      594   1050    700    220    -72    -30       C  
HETATM  218  H95 UNK     1      13.494  11.376  16.226  1.00  7.42           H  
HETATM  219  C96 UNK     1      14.170  11.296  18.148  1.00  7.28           C  
ANISOU  219  C96 UNK     1      716   1060    990    200    -70    170       C  
HETATM  220  H96 UNK     1      14.229  10.349  18.196  1.00  8.69           H  
HETATM  221  C97 UNK     1      14.521  12.072  19.246  1.00  8.47           C  
ANISOU  221  C97 UNK     1      649   1740    830    357    -68    200       C  
HETATM  222  H97 UNK     1      14.819  11.655  20.046  1.00 10.19           H  
HETATM  223  C98 UNK     1      14.436  13.457  19.175  1.00  8.29           C  
ANISOU  223  C98 UNK     1      748   1710    690    186   -192   -210       C  
HETATM  224  H98 UNK     1      14.675  13.987  19.926  1.00  9.95           H  
HETATM  225  C99 UNK     1      13.999  14.068  18.005  1.00  6.90           C  
ANISOU  225  C99 UNK     1      611   1110    900   -122   -133   -200       C  
HETATM  226  H99 UNK     1      13.940  15.014  17.956  1.00  8.29           H  
HETATM  227 C100 UNK     1      11.165  15.250  14.711  1.00  5.21           C  
ANISOU  227 C100 UNK     1      758    530    690   -106    114     70       C  
HETATM  228 C101 UNK     1       9.453  15.180  13.017  1.00  6.46           C  
ANISOU  228 C101 UNK     1      853    940    660    -67    -64    280       C  
HETATM  229 H10A UNK     1       8.977  14.448  12.551  1.00  7.74           H  
HETATM  230 H10B UNK     1      10.135  15.548  12.402  1.00  7.74           H  
HETATM  231 C102 UNK     1       8.471  16.264  13.400  1.00  6.32           C  
ANISOU  231 C102 UNK     1      953    720    730   -141    -37    290       C  
HETATM  232 H10C UNK     1       8.355  16.881  12.634  1.00  7.58           H  
HETATM  233 H10D UNK     1       8.842  16.785  14.156  1.00  7.58           H  
HETATM  234  H8B UNK     1       7.273  14.840  14.271  0.24  6.63           H  
HETATM  235  H4B UNK     1       9.461   1.899  15.318  0.34  5.37           H  
HETATM  236  C5' UNK     1      11.368   2.863  15.568  0.34  5.69           C  
ANISOU  236  C5' UNK     1      755    702    706    -20     36     50       C  
HETATM  237 H5'A UNK     1      11.754   3.488  16.233  0.34  6.87           H  
HETATM  238 H5'B UNK     1      11.962   2.072  15.507  0.34  6.87           H  
HETATM  239  C6' UNK     1      11.268   3.554  14.193  0.34  5.69           C  
ANISOU  239  C6' UNK     1      755    702    706    -20     36     50       C  
HETATM  240  C7' UNK     1      10.637   3.016  13.077  0.34  5.69           C  
ANISOU  240  C7' UNK     1      755    702    706    -20     36     50       C  
HETATM  241  H7' UNK     1      10.359   2.107  13.081  0.34  6.87           H  
HETATM  242  C8' UNK     1      10.414   3.805  11.955  0.34  5.69           C  
ANISOU  242  C8' UNK     1      755    702    706    -20     36     50       C  
HETATM  243  H8' UNK     1       9.981   3.437  11.194  0.34  6.87           H  
HETATM  244  C9' UNK     1      10.820   5.135  11.950  0.34  5.69           C  
ANISOU  244  C9' UNK     1      755    702    706    -20     36     50       C  
HETATM  245  H9' UNK     1      10.667   5.674  11.182  0.34  6.87           H  
HETATM  246 C10' UNK     1      11.452   5.673  13.063  0.34  5.69           C  
ANISOU  246 C10' UNK     1      755    702    706    -20     36     50       C  
HETATM  247 H10' UNK     1      11.730   6.582  13.059  0.34  6.87           H  
HETATM  248 C11' UNK     1      11.675   4.884  14.185  0.34  5.69           C  
ANISOU  248 C11' UNK     1      755    702    706    -20     36     50       C  
HETATM  249 H11' UNK     1      12.108   5.252  14.947  0.34  6.87           H  
HETATM  250  N9' UNK     1       5.667  13.096  12.724  0.24  5.71           N  
ANISOU  250  N9' UNK     1      770    720    680     35   -272     80       N  
HETATM  251 H9'A UNK     1       5.960  12.590  13.386  0.24  6.87           H  
HETATM  252 C35' UNK     1       5.883  15.504  12.755  0.24  6.09           C  
ANISOU  252 C35' UNK     1      833    800    680     45   -119    -20       C  
HETATM  253 H35C UNK     1       5.370  16.340  12.709  0.24  7.34           H  
HETATM  254 H35D UNK     1       6.270  15.343  11.849  0.24  7.34           H  
HETATM  255 C36' UNK     1       4.916  14.350  13.065  0.24  7.65           C  
ANISOU  255 C36' UNK     1     1077    780   1050    -29    -92   -110       C  
HETATM  256 H36C UNK     1       4.652  14.352  14.016  0.24  9.24           H  
HETATM  257 H36D UNK     1       4.092  14.419  12.508  0.24  9.24           H  
HETATM  258 C37' UNK     1       5.930  12.678  11.436  0.24  5.66           C  
ANISOU  258 C37' UNK     1      760    700    690    108   -223    -30       C  
HETATM  259  O3' UNK     1       4.898  12.763  10.674  0.24  6.43           O  
ANISOU  259  O3' UNK     1      814    910    720    127   -331     30       O  
HETATM  260 C38' UNK     1       6.602  11.323  11.345  0.24  6.23           C  
ANISOU  260 C38' UNK     1      876    810    680    141      4    -90       C  
HETATM  261 H38' UNK     1       7.250  11.350  10.584  0.24  7.50           H  
HETATM  262 C39' UNK     1       5.457  10.336  10.963  0.24  8.00           C  
ANISOU  262 C39' UNK     1     1021    970   1050     41   -133      0       C  
HETATM  263 H39C UNK     1       4.724  10.401  11.618  0.24  9.63           H  
HETATM  264 H39D UNK     1       5.090  10.595  10.071  0.24  9.63           H  
HETATM  265 C40' UNK     1       5.946   8.858  10.884  0.24  7.24           C  
ANISOU  265 C40' UNK     1      792   1010    950     -8    -21    -60       C  
HETATM  266 C41' UNK     1       6.375   8.115  11.981  0.24  7.24           C  
ANISOU  266 C41' UNK     1      792   1010    950     -8    -21    -60       C  
HETATM  267 H41' UNK     1       6.161   8.399  12.860  0.24  8.69           H  
HETATM  268 C42' UNK     1       7.123   6.958  11.787  0.24  7.24           C  
ANISOU  268 C42' UNK     1      792   1010    950     -8    -21    -60       C  
HETATM  269 H42' UNK     1       7.415   6.450  12.535  0.24  8.69           H  
HETATM  270 C43' UNK     1       7.443   6.540  10.498  0.24  7.24           C  
ANISOU  270 C43' UNK     1      792   1010    950     -8    -21    -60       C  
HETATM  271 H43' UNK     1       7.949   5.752  10.366  0.24  8.69           H  
HETATM  272 C44' UNK     1       7.013   7.292   9.404  0.24  7.24           C  
ANISOU  272 C44' UNK     1      792   1010    950     -8    -21    -60       C  
HETATM  273 H44' UNK     1       7.229   7.001   8.524  0.24  8.69           H  
HETATM  274 C45' UNK     1       6.265   8.443   9.597  0.24  7.24           C  
ANISOU  274 C45' UNK     1      792   1010    950     -8    -21    -60       C  
HETATM  275 H45' UNK     1       5.974   8.949   8.849  0.24  8.69           H  
HETATM  276 Cl1  UNK     1       8.591   4.652  19.610  1.00  4.58          CL  
ANISOU  276 Cl1  UNK     1      577    514    651    -46    -90     61      CL  
HETATM  277 Cl2  UNK     1       7.451  13.063  15.340  1.00  4.97          CL  
ANISOU  277 Cl2  UNK     1      706    587    596    -46   -111    183      CL  
HETATM  278  F1B UNK     1      11.335   6.772   2.818  0.57  5.94           F  
ANISOU  278  F1B UNK     1      726    920    610    163   -155    100       F  
HETATM  279  F2B UNK     1      10.223   6.640   0.872  0.57  7.21           F  
ANISOU  279  F2B UNK     1      920   1190    630    -51   -200     50       F  
HETATM  280  F3B UNK     1      12.253   7.640   0.929  0.57  6.78           F  
ANISOU  280  F3B UNK     1     1066    720    790   -151   -141     90       F  
HETATM  281  F4B UNK     1      12.283   5.441   1.266  0.57  8.83           F  
ANISOU  281  F4B UNK     1     1584    860    910    233   -196   -240       F  
HETATM  282  B1B UNK     1      11.496   6.588   1.438  0.57  5.44           B  
ANISOU  282  B1B UNK     1      827    590    650    -82   -204    100       B  
HETATM  283 F1B' UNK     1      11.110   8.216   1.323  0.43  6.75           F  
ANISOU  283 F1B' UNK     1     1016   1010    540     35    -70    180       F  
HETATM  284 F2B' UNK     1      10.427   6.160   0.781  0.43  8.15           F  
ANISOU  284 F2B' UNK     1     1316    860    920    -25   -484     70       F  
HETATM  285 F3B' UNK     1      10.909   6.817   3.000  0.43  8.92           F  
ANISOU  285 F3B' UNK     1     1010   1440    940   -249    -70    170       F  
HETATM  286 F4B' UNK     1      12.591   6.618   1.431  0.43 10.14           F  
ANISOU  286 F4B' UNK     1     1243   1390   1220    -57    149    180       F  
HETATM  287 B1B' UNK     1      11.235   6.869   1.650  0.43  7.35           B  
ANISOU  287 B1B' UNK     1     1064    910    820   -167   -137    120       B  
CONECT    1   12   13   20   21
CONECT    1   28   29
CONECT    2   39
CONECT    3   92
CONECT    4  161
CONECT    5  174
CONECT    6  227
CONECT    7    8   33  165  168
CONECT    8    7
CONECT    9   10   36   39
CONECT   10    9
CONECT   11   40   56
CONECT   12    1   63   64
CONECT   13    1   66   72
CONECT   14   74   76
CONECT   15   16   92   93
CONECT   16   15
CONECT   17   18   96  101  231
CONECT   17  234  252
CONECT   18   17
CONECT   19  109  125  260
CONECT   20    1  132  133
CONECT   21    1  135  141
CONECT   22  143  145
CONECT   23   24  161  162
CONECT   24   23
CONECT   25   26  171  174
CONECT   26   25
CONECT   27  175  191
CONECT   28    1  198  199
CONECT   29    1  201  207
CONECT   30  209  211
CONECT   31   32  227  228
CONECT   32   31
CONECT   33    7   34   35   36
CONECT   34   33
CONECT   35   33
CONECT   36    9   33   37   38
CONECT   37   36
CONECT   38   36
CONECT   39    2    9   40
CONECT   40   11   39   41   42
CONECT   40  235  236
CONECT   41   40
CONECT   42   40   43   44   45
CONECT   42  238  239
CONECT   43   42  236
CONECT   44   42  236
CONECT   45   42   46   54  236
CONECT   45  240  248
CONECT   46   45   47   48  239
CONECT   46  241  242
CONECT   47   46  240
CONECT   48   46   49   50  240
CONECT   48  243  244
CONECT   49   48  242
CONECT   50   48   51   52  242
CONECT   50  244  245
CONECT   51   50  244
CONECT   52   50   53   54  244
CONECT   52  246  247
CONECT   53   52  246
CONECT   54   45   52   55  239
CONECT   54  246  248  249
CONECT   55   54  248
CONECT   56   11   57   58
CONECT   57   56
CONECT   58   56   59   64
CONECT   59   58   60   61
CONECT   60   59
CONECT   61   59   62   63
CONECT   62   61
CONECT   63   12   61   66
CONECT   64   12   58   65
CONECT   65   64
CONECT   66   13   63   67
CONECT   67   66   68   69
CONECT   68   67
CONECT   69   67   70   71
CONECT   70   69
CONECT   71   69   72   74
CONECT   72   13   71   73
CONECT   73   72
CONECT   74   14   71   75
CONECT   75   74
CONECT   76   14   77   78   92
CONECT   77   76
CONECT   78   76   79   80   81
CONECT   79   78
CONECT   80   78
CONECT   81   78   82   90
CONECT   82   81   83   84
CONECT   83   82
CONECT   84   82   85   86
CONECT   85   84
CONECT   86   84   87   88
CONECT   87   86
CONECT   88   86   89   90
CONECT   89   88
CONECT   90   81   88   91
CONECT   91   90
CONECT   92    3   15   76
CONECT   93   15   94   95   96
CONECT   94   93
CONECT   95   93
CONECT   96   17   93   97   98
CONECT   97   96
CONECT   98   96
CONECT   99  100  104  107  251
CONECT   99  258
CONECT  100   99  250
CONECT  101   17  102  103  104
CONECT  101  252  253  254
CONECT  102  101
CONECT  103  101  252
CONECT  104   99  101  105  106
CONECT  104  250  252  255  257
CONECT  105  104  255
CONECT  106  104  255
CONECT  107   99  108  109  250
CONECT  107  259  260
CONECT  108  107  258  259
CONECT  109   19  107  110  111
CONECT  109  261  262
CONECT  110  109  260
CONECT  111  109  112  113  114
CONECT  111  263  264  265
CONECT  112  111  262
CONECT  113  111  262
CONECT  114  111  115  123  266
CONECT  114  274
CONECT  115  114  116  117  265
CONECT  115  267  268
CONECT  116  115  266
CONECT  117  115  118  119  266
CONECT  117  269  270
CONECT  118  117  268
CONECT  119  117  120  121  268
CONECT  119  270  271
CONECT  120  119
CONECT  121  119  122  123  272
CONECT  121  273  274
CONECT  122  121
CONECT  123  114  121  124  265
CONECT  123  272  275
CONECT  124  123  274
CONECT  125   19  126  127
CONECT  126  125
CONECT  127  125  128  133
CONECT  128  127  129  130
CONECT  129  128
CONECT  130  128  131  132
CONECT  131  130
CONECT  132   20  130  135
CONECT  133   20  127  134
CONECT  134  133
CONECT  135   21  132  136
CONECT  136  135  137  138
CONECT  137  136
CONECT  138  136  139  140
CONECT  139  138
CONECT  140  138  141  143
CONECT  141   21  140  142
CONECT  142  141
CONECT  143   22  140  144
CONECT  144  143
CONECT  145   22  146  147  161
CONECT  146  145
CONECT  147  145  148  149  150
CONECT  148  147
CONECT  149  147
CONECT  150  147  151  159
CONECT  151  150  152  153
CONECT  152  151
CONECT  153  151  154  155
CONECT  154  153
CONECT  155  153  156  157
CONECT  156  155
CONECT  157  155  158  159
CONECT  158  157
CONECT  159  150  157  160
CONECT  160  159
CONECT  161    4   23  145
CONECT  162   23  163  164  165
CONECT  163  162
CONECT  164  162
CONECT  165    7  162  166  167
CONECT  166  165
CONECT  167  165
CONECT  168    7  169  170  171
CONECT  169  168
CONECT  170  168
CONECT  171   25  168  172  173
CONECT  172  171
CONECT  173  171
CONECT  174    5   25  175
CONECT  175   27  174  176  177
CONECT  176  175
CONECT  177  175  178  179  180
CONECT  178  177
CONECT  179  177
CONECT  180  177  181  189
CONECT  181  180  182  183
CONECT  182  181
CONECT  183  181  184  185
CONECT  184  183
CONECT  185  183  186  187
CONECT  186  185
CONECT  187  185  188  189
CONECT  188  187
CONECT  189  180  187  190
CONECT  190  189
CONECT  191   27  192  193
CONECT  192  191
CONECT  193  191  194  199
CONECT  194  193  195  196
CONECT  195  194
CONECT  196  194  197  198
CONECT  197  196
CONECT  198   28  196  201
CONECT  199   28  193  200
CONECT  200  199
CONECT  201   29  198  202
CONECT  202  201  203  204
CONECT  203  202
CONECT  204  202  205  206
CONECT  205  204
CONECT  206  204  207  209
CONECT  207   29  206  208
CONECT  208  207
CONECT  209   30  206  210
CONECT  210  209
CONECT  211   30  212  213  227
CONECT  212  211
CONECT  213  211  214  215  216
CONECT  214  213
CONECT  215  213
CONECT  216  213  217  225
CONECT  217  216  218  219
CONECT  218  217
CONECT  219  217  220  221
CONECT  220  219
CONECT  221  219  222  223
CONECT  222  221
CONECT  223  221  224  225
CONECT  224  223
CONECT  225  216  223  226
CONECT  226  225
CONECT  227    6   31  211
CONECT  228   31  229  230  231
CONECT  229  228
CONECT  230  228
CONECT  231   17  228  232  233
CONECT  232  231
CONECT  233  231
CONECT  234   17
CONECT  235   40
CONECT  236   40   43   44   45
CONECT  236  237  238  239
CONECT  237  236
CONECT  238   42  236
CONECT  239   42   46   54  236
CONECT  239  240  248
CONECT  240   45   47   48  239
CONECT  240  241  242
CONECT  241   46  240
CONECT  242   46   49   50  240
CONECT  242  243  244
CONECT  243   48  242
CONECT  244   48   50   51   52
CONECT  244  242  245  246
CONECT  245   50  244
CONECT  246   52   53   54  244
CONECT  246  247  248
CONECT  247   52  246
CONECT  248   45   54   55  239
CONECT  248  246  249
CONECT  249   54  248
CONECT  250  100  104  107  251
CONECT  250  255  258
CONECT  251   99  250
CONECT  252   17  101  103  104
CONECT  252  253  254  255
CONECT  253  101  252
CONECT  254  101  252
CONECT  255  104  105  106  250
CONECT  255  252  256  257
CONECT  256  255
CONECT  257  104  255
CONECT  258   99  108  250  259
CONECT  258  260
CONECT  259  107  108  258
CONECT  260   19  107  110  258
CONECT  260  261  262
CONECT  261  109  260
CONECT  262  109  112  113  260
CONECT  262  263  264  265
CONECT  263  111  262
CONECT  264  111  262
CONECT  265  111  115  123  262
CONECT  265  266  274
CONECT  266  114  116  117  265
CONECT  266  267  268
CONECT  267  115  266
CONECT  268  115  118  119  266
CONECT  268  269  270
CONECT  269  117  268
CONECT  270  117  119  268  271
CONECT  270  272
CONECT  271  119  270
CONECT  272  121  123  270  273
CONECT  272  274
CONECT  273  121  272
CONECT  274  114  121  124  265
CONECT  274  272  275
CONECT  275  123  274
CONECT  278  282  287
CONECT  279  282  287
CONECT  280  282  283  286  287
CONECT  281  282  286  287
CONECT  282  278  279  280  281
CONECT  282  283  284  285  286
CONECT  283  280  282  287
CONECT  284  282  287
CONECT  285  282  287
CONECT  286  280  281  282  287
CONECT  287  278  279  280  281
CONECT  287  283  284  285  286
MASTER        0    0    0    0    0    0    0    3  287    0  328    0
END
